# Supplementary material for: Using Object-Oriented Simulation to Assess the Impact of the Frequency and Accuracy of Mobility Scoring on the Estimation of Epidemiological Parameters for Lameness in Dairy Herds
Source: Animals (Basel). 2024 Jun 11;14(12):1760. doi: 10.3390/ani14121760 (PMC11200474; doi:10.3390/ani14121760)
Supplement: Supplementary file 1 [file animals-14-01760-s001.zip]

Archive with 3 entries (3 files):
- Supplementary figures.pdf
- Supplementary methods.pdf
- Table S1.pdf
